# Supplementary material for: Co-expression of mitosis-regulating genes contributes to malignant progression and prognosis in oligodendrogliomas
Source: Oncotarget. 2015 Oct 12;6(35):38257–69. doi: 10.18632/oncotarget.5499 (PMC4741997; doi:10.18632/oncotarget.5499)
Supplement: Supplementary file 2 [file oncotarget-06-38257-s002.xls]

## Sheet: Sheet1
CGGA,GES16011 and RAMBRANDT
NBT-OII up-regulated	NBT-OII down-regulated	OII-OIII up-regulated	OII-OIII down-regulated
AASDH	A2BP1	ACVRL1	ABCC5
AASS	AACS	ADAM12	ABCC9
AATF	AAGAB	AGBL5	APC2
ABAT	AAK1	ALDH3B1	ARHGEF12
ABCA1	AATK	ALG9	ARID5B
ABCB4	ABCA4	ALPK2	ASAH1
ABCB7	ABCA5	AMOTL1	ASXL3
ABCC4	ABCA9	ANXA2	ATRX
ABCD3	ABCB9	APEX2	BTBD7
ABCD4	ABCC12	APOBEC3B	C20orf132
ABCE1	ABCC13	APOL4	C3orf23
ABCG1	ABCF2	ARF6	CDC42BPA
ABHD14B	ABCG4	ARL4C	COL4A4
ABHD2	ABCG5	ARPC5	COQ10B
ABHD3	ABHD12B	ASF1B	CYP2D6
ABHD4	ABHD8	ASPM	CYP2E1
ABHD5	ABLIM2	ATL3	DEF8
ABI1	ABP1	ATP1B3	EP400
ABL1	ABR	AURKA	EPM2A
ABL2	ABTB1	AURKB	ERBB4
ACAD10	ACCN1	B3GALT6	FLJ13197
ACAD11	ACO2	B4GALT5	GNPTAB
ACAD8	ACOT4	BACE2	GSPT1
ACAP2	ACOT7	BCL3	HGSNAT
ACAT1	ACOT8	BIRC5	IMPAD1
ACBD3	ACPP	BRCA1	ITIH4
ACCN2	ACTA1	BRCA2	ITSN2
ACCN4	ACTL8	BRD4	KIAA1467
ACO1	ACTL9	BUB1	KIAA2018
ACOX1	ACTN1	BUB1B	KSR1
ACOX3	ACTN2	C11orf24	L3MBTL
ACTG1	ACTN3	C11orf82	LRPPRC
ACTL6A	ACTR10	C12orf48	LYNX1
ACTR5	ACTR1A	C19orf24	MAST4
ACTR8	ACTR1B	C1orf91	MYLIP
ACVR2B	ACTR3B	C1QTNF2	NCRNA00105
ADAM17	ACVR1B	C3orf21	OTUD1
ADAM22	ACYP1	C3orf75	PIK3C2A
ADAM9	ADAM11	C6orf173	PTEN
ADAMTS6	ADAM12	C7orf68	RAB1A
ADH5	ADAM19	C9orf100	RALGPS1
ADHFE1	ADAM23	CALR	RBM19
ADI1	ADAM30	CARHSP1	RCOR3
ADNP	ADAM5P	CASC5	RNF170
ADNP2	ADAMTS2	CASP2	RORA
AEN	ADAMTS3	CATSPER1	SH3GLB2
AFG3L1	ADAMTS7	CCDC86	SLC30A1
AGGF1	ADAMTS8	CCNB1	SORBS1
AGPAT5	ADAMTSL3	CCNB2	SSR1
AHCTF1	ADAP1	CCNE1	TPPP
AHSA2	ADARB1	CCRN4L	UBE3B
AIDA	ADC	CCT5	USP6
AIMP1	ADCK2	CD151	ZFHX3
AIMP2	ADCY1	CD248	ZMYND11
AKAP9	ADCY2	CD276
ALDH18A1	ADCYAP1	CD34
ALDH1L2	ADORA2B	CD93
ALDH3A2	ADPRHL1	CDC2
ALDH5A1	ADRA1B	CDC20
ALDH9A1	ADRA2A	CDC25C
ALG10B	ADRA2C	CDC42
ALG13	ADRB1	CDC45L
ALG2	ADRBK2	CDC6
ALG5	AFF3	CDCA2
ALG6	AGAP2	CDCA3
ALG8	AGAP3	CDCA4
ALKBH1	AGBL5	CDCA5
ALKBH2	AGMAT	CDCA7
ALKBH3	AGPAT3	CDK2
ALKBH8	AGPAT9	CDK6
ALMS1	AGPHD1	CDKN2C
ALS2CR8	AGTPBP1	CDKN3
AMH	AGXT	CDT1
AMMECR1	AHI1	CDV3
AMT	AHNAK2	CENPA
ANAPC1	AIFM3	CENPF
ANAPC4	AIPL1	CENPK
ANGEL2	AK1	CENPM
ANGPT2	AK3L1	CENPN
ANGPTL1	AK7	CEP55
ANGPTL2	AKAP12	CHAF1A
ANKFN1	AKAP5	CHAT
ANKFY1	ALAS1	CHEK2
ANKHD1	ALDH1A3	CHPF2
ANKIB1	ALDH3B1	CHRNA2
ANKRA2	ALDOB	CIB2
ANKRD10	ALKBH6	CKAP2L
ANKRD13A	ALOX12	CKS1B
ANKRD28	ALOXE3	CLIC1
ANKRD44	ALPK2	CLPB
ANKRD49	ALPP	CMTM7
ANKRD57	ALS2	CNIH4
ANKRD6	ALS2CL	COL14A1
ANKZF1	ALX4	COL1A1
ANO6	AMBN	COL4A1
ANP32A	AMBRA1	COL5A1
ANP32B	AMIGO1	COL5A2
ANP32E	AMIGO2	COL6A1
ANTXR1	AMN1	COL6A3
ANTXR2	AMPD2	CTNNB1
ANXA5	AMPH	CXorf36
AP1G1	ANK3	DAZAP1
AP3B1	ANKDD1A	DCLRE1B
AP3M1	ANKH	DCPS
AP3S2	ANKRD11	DDX39
APBA3	ANKRD2	DEF8
APBB2	ANKRD24	DEPDC1
APC2	ANKRD29	DHFR
APCDD1	ANKRD32	DHRS13
APEX1	ANKRD34A	DHRSX
API5	ANKRD39	DHX8
APOC1	ANKRD43	DIAPH1
APOE	ANKRD5	DIAPH3
APOL6	ANKRD9	DLGAP5
APOM	ANO3	DNMT3A
APPBP2	ANO9	DPEP1
APPL1	ANXA11	DPP3
APPL2	ANXA6	DTL
AQR	AP1M2	DTYMK
ARAF	AP1S1	DYNLT1
ARAP1	AP1S3	DYRK2
ARF6	AP2A1	E2F1
ARFGAP3	AP2A2	E2F2
ARFIP1	AP2M1	E2F7
ARHGAP11A	AP2S1	E2F8
ARHGAP12	AP3M2	EBP
ARHGAP17	AP3S1	ECE2
ARHGAP18	APBA1	ECSCR
ARHGAP19	APBB1	ECT2
ARHGEF10L	APEH	EIF4E2
ARHGEF6	APOO	EIF4EBP1
ARHGEF7	APP	ELL
ARID2	AQP2	EML4
ARL13B	AQP3	EMR1
ARL17P1	AQP9	EN1
ARL5A	ARF3	ENG
ARL5B	ARG2	ERCC6L
ARL6IP6	ARHGAP20	ERGIC1
ARMC8	ARHGAP9	ESCO2
ARMCX4	ARHGDIG	ESM1
ARNT	ARHGEF12	ESPL1
ARSB	ARHGEF4	ETV6
ARV1	ARHGEF7	EXO1
ASAH1	ARHGEF9	FAIM3
ASB3	ARIH1	FAM119A
ASCC1	ARL1	FAM129C
ASCC2	ARL15	FAM176B
ASCC3	ARL4C	FAM20C
ASCL1	ARL6	FAM54A
ASF1A	ARL6IP4	FAM64A
ASNSD1	ARL8B	FANCA
ASPH	ARMC10	FANCB
ASPM	ARMC8	FANCD2
ASTN2	ARMC9	FBLIM1
ASXL1	ARNTL2	FCAR
ATF1	ARPC5L	FEN1
ATF2	ARPM1	FGFR1OP
ATF6B	ARPP19	FKBP1A
ATF7	ARPP-21	FOXE1
ATF7IP	ARRB1	FOXM1
ATG12	ARTN	FRMD8
ATG2A	ARX	GAL
ATM	ASAM	GAPDH
ATOH8	ASB1	GAS2L3
ATP10D	ASB2	GATAD2A
ATP11C	ASB6	GCGR
ATP13A1	ASGR2	GDF15
ATP5S	ASNS	GINS2
ATP6V0E1	ASPDH	GJB3
ATP7A	ASPHD2	GJC1
ATPBD4	ASS1	GLA
AURKA	ATF7IP2	GLI2
AUTS2	ATG16L1	GNL1
AVIL	ATG2B	GOLGA3
AZGP1	ATG7	GPR124
AZI1	ATG9B	GRK6
AZI2	ATL1	GSG2
B2M	ATMIN	GSR
B4GALT4	ATOH1	GTF3A
BACH1	ATOH7	GTSE1
BAHCC1	ATP13A2	GUSB
BARD1	ATP1A1	H2AFX
BAT1	ATP1A3	HELB
BAZ1A	ATP1A4	HES1
BAZ1B	ATP1B1	HJURP
BAZ2B	ATP2A2	HM13
BBS10	ATP2A3	HMMR
BBS2	ATP2B1	HNRNPAB
BBS9	ATP2B2	HSPD1
BBX	ATP2B3	IER2
BCAN	ATP4B	IER5
BCCIP	ATP5A1	IFNGR2
BCHE	ATP5F1	IGFBP2
BCKDHB	ATP5G3	IGFBP4
BCL2L11	ATP5SL	INCENP
BCL2L13	ATP6V0A1	INO80D
BCL6	ATP6V0B	IQGAP2
BCLAF1	ATP6V0C	IQGAP3
BCOR	ATP6V1A	ITPRIPL2
BEND7	ATP6V1B2	KCNJ15
BEST3	ATP6V1C2	KCNK9
BET1	ATP6V1D	KDELR2
BFAR	ATP6V1E1	KDM4A
BID	ATP6V1G2	KIAA0101
BIRC2	ATP6V1H	KIF11
BIRC5	ATP8A2	KIF14
BIRC6	ATPIF1	KIF18A
BIVM	ATRNL1	KIF18B
BLMH	ATXN7L3	KIF20A
BMP2	AURKAIP1	KIF23
BMP2K	AVL9	KIF2C
BMP7	AVPI1	KIF4A
BMPR1A	B3GALNT1	KIFC1
BMS1	B3GAT1	KLK13
BOC	B3GNT1	KMO
BOD1	B3GNT4	KPNA2
BPTF	B3GNT6	LGALS1
BRAP	B3GNT7	LIMK1
BRD1	B4GALNT1	LMNB1
BRD3	B4GALNT3	LOC339760
BRD7	B4GALT6	LOC541471
BRD8	BAI2	LOX
BRMS1	BAIAP2	LRRC36
BRWD1	BAIAP3	LRWD1
BRWD2	BANK1	LSM4
BTAF1	BASP1	LSM8
BTBD7	BATF3	MACC1
BTF3	BBS7	MARVELD1
BTG1	BCAM	MBD2
BTG2	BCAS4	MCM2
BTG3	BCAT1	MCM6
BTN2A2	BCL11A	MELK
BTN3A1	BCL2L1	MFAP2
BTN3A2	BCL2L14	MGP
BTN3A3	BCL2L2	MKI67
BUB1	BDH1	MLF1IP
BUB3	BDKRB2	MLX
BUD13	BDNF	MMP11
BZW1	BEGAIN	MMP9
C10orf119	BEX2	MMRN2
C10orf18	BEX5	MND1
C10orf2	BFSP1	MRPL47
C10orf57	BHLHE22	MRPL52
C11orf30	BHMT	MTCH2
C11orf54	BIN3	MXD3
C11orf58	BNIP3	MYBL2
C11orf61	BPA-1	MYL4
C11orf67	BRD4	MYO19
C12orf11	BRI3BP	MYO1B
C12orf23	BRP44	NANS
C12orf26	BRSK1	NCAPG
C12orf32	BRSK2	NCAPG2
C12orf34	BRUNOL4	NCAPH
C12orf35	BRUNOL5	NCAPH2
C12orf41	BRUNOL6	NCLN
C13orf23	BRWD1	NCRNA00152
C13orf34	BSCL2	NDC80
C14orf104	BSN	NIP7
C14orf109	BSPRY	NPM1
C14orf126	BTBD6	NRM
C14orf135	BTBD9	NRP1
C14orf149	BTN2A3	NSUN4
C15orf29	BTRC	NUF2
C15orf39	C10orf114	NUP62
C15orf41	C10orf140	NUSAP1
C15orf44	C10orf35	OIP5
C15orf5	C10orf46	OLFML2A
C15orf52	C10orf82	PALM2-AKAP2
C16orf35	C10orf84	PAX3
C16orf48	C10orf95	PBK
C16orf53	C11orf41	PCNA
C16orf67	C11orf42	PCOLCE
C17orf100	C11orf64	PDLIM1
C17orf101	C11orf87	PELO
C17orf42	C11orf92	PFDN6
C17orf48	C12orf51	PGK1
C17orf62	C12orf52	PGLS
C17orf70	C12orf53	PHLDA2
C17orf71	C12orf68	PKMYT1
C17orf80	C13orf1	PLAU
C18orf18	C13orf16	PLAUR
C18orf54	C13orf31	PLEK2
C18orf55	C13orf33	PLVAP
C19orf2	C13orf36	PML
C19orf42	C13orf37	PMM2
C19orf43	C13orf39	POLA2
C1orf106	C14orf129	POLD1
C1orf107	C14orf162	POLR2H
C1orf112	C14orf169	PRC1
C1orf124	C14orf2	PRDM15
C1orf131	C15orf27	PRDX4
C1orf156	C15orf56	PRKCDBP
C1orf226	C15orf61	PSMB4
C1orf26	C15orf62	PTGER3
C1orf27	C16orf45	PTTG1
C1orf56	C16orf52	PTTG3P
C1orf61	C16orf78	PUSL1
C1orf77	C16orf89	PXDNL
C1orf9	C17orf28	RACGAP1
C1QL1	C17orf46	RAD51
C1QTNF3	C17orf51	RAD51AP1
C20orf11	C17orf76	RAD54L
C20orf111	C17orf79	RANBP1
C20orf117	C18orf1	RBM33
C20orf43	C18orf10	RECQL4
C20orf72	C19orf12	REEP4
C21orf34	C19orf26	RGS19
C21orf59	C19orf28	RPL35A
C21orf66	C19orf29	RPP40
C22orf13	C19orf30	RPS6KA3
C22orf23	C19orf33	RRM2
C2orf27A	C19orf34	S100A4
C2orf28	C19orf36	SDC1
C2orf42	C19orf46	SDF2L1
C2orf43	C19orf66	SECTM1
C2orf44	C1orf114	SEMA3F
C2orf49	C1orf115	SERPINE1
C2orf60	C1orf127	SERPINH1
C2orf63	C1orf128	SHCBP1
C2orf64	C1orf135	SIPA1L3
C2orf68	C1orf151	SKA3
C2orf76	C1orf159	SLC11A1
C3orf1	C1orf163	SLC16A3
C3orf17	C1orf173	SLC19A1
C3orf19	C1orf177	SLC25A37
C3orf23	C1orf201	SLC26A2
C3orf38	C1orf204	SLC38A10
C3orf62	C1orf212	SLC39A3
C3orf63	C1orf216	SLC4A7
C4orf12	C1orf59	SLC6A6
C4orf21	C1orf89	SLC7A6
C4orf43	C1orf91	SNX12
C5	C1orf93	SNX5
C5orf24	C1orf95	SNX8
C5orf28	C1orf96	SOD2
C5orf42	C1QTNF2	SPAG5
C5orf51	C1QTNF4	SPOCD1
C5orf54	C20orf103	SSH1
C5orf56	C20orf112	SYNCRIP
C6orf129	C20orf114	TACC3
C6orf134	C20orf135	TAGLN2
C6orf145	C20orf141	TBC1D16
C6orf155	C20orf46	TBXA2R
C6orf170	C21orf29	TCF19
C6orf204	C21orf67	TCF3
C6orf48	C21orf89	TDP1
C6orf52	C21orf99	TEAD4
C6orf62	C22orf15	TES
C6orf64	C22orf43	TGFB1I1
C6orf70	C22orf45	TIMELESS
C6orf72	C2CD2L	TIMP1
C6orf89	C2orf15	TIMP2
C7orf11	C2orf39	TK1
C7orf26	C2orf51	TM6SF2
C7orf27	C2orf55	TMED9
C7orf36	C2orf57	TMEM106C
C7orf38	C2orf70	TMEM201
C7orf49	C2orf80	TOP2A
C7orf60	C2orf84	TP53I11
C8orf33	C3orf14	TP73
C8orf38	C3orf20	TPM3
C8orf41	C3orf24	TPM4
C8orf42	C3orf26	TPX2
C8orf58	C3orf34	TRAF7
C8orf77	C4orf22	TRIM29
C9orf102	C4orf38	TRIOBP
C9orf156	C5orf23	TRIP13
C9orf21	C5orf32	TROAP
C9orf30	C5orf40	TSPAN4
C9orf82	C6orf106	TUBA1B
C9orf85	C6orf115	TUBA1C
CAD	C6orf136	TUBA3D
CALCOCO2	C6orf142	TUBB6
CALCRL	C6orf154	TXN
CALD1	C6orf168	TYMS
CALU	C6orf176	TYSND1
CAMSAP1L1	C7orf41	UBAP2L
CANX	C7orf51	UBE2C
CAPN2	C8orf34	UBE2T
CAPN7	C8orf47	UCK2
CAPRIN1	C8orf68	UFD1L
CARD8	C8orf73	UMPS
CASC3	C8orf79	VEGFA
CASC5	C9orf125	VIM
CASK	C9orf16	VTI1A
CASKIN2	C9orf24	WDR1
CASP2	C9orf25	WDR34
CASP6	C9orf4	WDR4
CASP8AP2	C9orf40	WDR51A
CASP9	C9orf86	WDR62
CBFB	C9orf89	ZBTB10
CBLB	C9orf9	ZC3H7B
CBLL1	C9orf91	ZDHHC5
CBR4	CA11	ZIC1
CBS	CA5B	ZMIZ2
CBX3	CA6	ZNF259
CBX5	CA7	ZNF628
CC2D2A	CABLES1	ZNF71
CCAR1	CABP1	ZNF77
CCDC101	CABP5	ZWILCH
CCDC111	CABYR	ZWINT
CCDC121	CACNA1A
CCDC126	CACNA1B
CCDC130	CACNA1C
CCDC132	CACNA1F
CCDC14	CACNA1G
CCDC142	CACNA1I
CCDC15	CACNA2D3
CCDC41	CACNB1
CCDC45	CACNB2
CCDC49	CACNB3
CCDC50	CACNG3
CCDC55	CACNG5
CCDC66	CACNG6
CCDC76	CACNG8
CCDC80	CADM3
CCDC82	CALB2
CCDC88A	CALCR
CCDC90B	CALHM1
CCDC93	CALM1
CCDC99	CALM2
CCNB1IP1	CALM3
CCNJ	CALML3
CCNK	CALML5
CCNL1	CALY
CCNT2	CAMK1
CCT6A	CAMK1D
CCT6B	CAMK1G
CD38	CAMK2B
CD82	CAMK2N1
CDC14B	CAMK4
CDC2	CAMKK1
CDC23	CAMKK2
CDC25B	CAMKV
CDC2L5	CAMTA1
CDC42EP4	CAMTA2
CDC42SE1	CAP2
CDC73	CAPN12
CDCA4	CAPNS1
CDCA7	CARHSP1
CDCA7L	CARTPT
CDGAP	CASKIN1
CDH11	CASP14
CDH2	CATSPERG
CDK2AP1	CBFA2T3
CDK4	CBLN2
CDK5RAP3	CBLN4
CDK9	CBX6
CDKAL1	CBX7
CDKL3	CCBE1
CDKN1A	CCDC106
CDKN2A	CCDC109B
CDKN2AIP	CCDC113
CDKN2AIPNL	CCDC114
CDNF	CCDC13
CDON	CCDC132
CDS2	CCDC21
CDV3	CCDC24
CDYL	CCDC25
CEBPZ	CCDC28A
CECR5	CCDC3
CENPF	CCDC34
CENPK	CCDC38
CENPQ	CCDC64B
CEP110	CCDC85A
CEP120	CCDC85B
CEP152	CCDC87
CEP192	CCDC96
CEP290	CCK
CEP350	CCKBR
CEP57	CCL28
CEP70	CCM2
CEP97	CCNA1
CETN3	CCNDBP1
CFDP1	CCNE1
CFI	CCNO
CGGBP1	CCNYL1
CHCHD3	CCRK
CHD1	CCRN4L
CHD1L	CD1A
CHD2	CD200
CHD4	CD244
CHD6	CD6
CHD7	CD79A
CHD9	CD99L2
CHERP	CDC40
CHFR	CDC42
CHST11	CDC42SE2
CHST12	CDH12
CHST14	CDH18
CHST3	CDH22
CHST9	CDH23
CHSY1	CDH4
CIR1	CDH8
CIRBP	CDH9
CKAP2	CDK5
CLCN3	CDK5R1
CLEC16A	CDK5R2
CLEC2D	CDKL1
CLEC4A	CDKL2
CLIC4	CDKL5
CLINT1	CDKN2D
CLK2	CDRT1
CLK4	CDS1
CLN3	CDSN
CLN5	CEACAM1
CLNS1A	CEACAM7
CLP1	CEND1
CLPX	CES1
CMTM3	CFTR
CMTM6	CHAC1
CNBP	CHAD
CNOT1	CHAF1B
CNOT10	CHCHD10
CNOT2	CHCHD7
CNOT6	CHD5
CNOT8	CHGA
CNTLN	CHIA
CNTROB	CHMP4B
COG2	CHN1
COG3	CHRD
COG4	CHRM1
COG7	CHRM2
COL4A3	CHRM3
COL6A1	CHRM4
COMMD2	CHRNA2
COMMD4	CHRNA6
COPB1	CHRNB2
COPB2	CHRND
COPE	CHST1
COPZ1	CHST2
COQ9	CHSY3
CORO1C	CIDEA
COTL1	CIDEB
COX15	CIDEC
COX4I1	CIITA
CPNE1	CILP2
CPNE2	CISD1
CPNE3	CISD3
CPS1	CISH
CPSF1	CITED4
CPSF2	CLCN6
CPSF3	CLDN10
CPSF6	CLDN11
CPSF7	CLDN2
CPVL	CLDN3
CPXM1	CLDN6
CRAMP1L	CLEC2L
CRB1	CLEC4D
CRCP	CLIC3
CREB1	CLIC5
CREB3L4	CLIP3
CREBBP	CLRN1
CREBZF	CLSTN1
CRIPAK	CLSTN3
CRK	CLTB
CRKL	CLUL1
CRKRS	CMIP
CRLS1	CMTM4
CRNDE	CNFN
CRNKL1	CNGB1
CRTAP	CNIH3
CRY1	CNN1
CRYAB	CNNM2
CRYGS	CNR1
CSDA	CNR2
CSMD3	CNTD2
CSNK1A1	CNTN5
CSNK1E	CNTNAP1
CSNK1G3	CNTNAP2
CSNK2A1	COL10A1
CSNK2A2	COL14A1
CSPP1	COL4A3BP
CSRP2	COL5A1
CSTF2	COL5A2
CTBP2	COPS3
CTCF	COPS7A
CTDSP1	COQ10B
CTDSP2	CORO1A
CTDSPL2	CORO2A
CTNND1	CORT
CTNS	COX18
CTR9	COX4I1
CTTNBP2	COX5A
CUEDC1	COX5B
CUL4A	COX6A1
CUL4B	COX6B1
CUX1	COX6B2
CWF19L2	COX6C
CXorf15	COX7A1
CXorf23	COX7A2L
CXorf38	CPA6
CXorf39	CPEB1
CXXC4	CPEB3
CYFIP1	CPLX1
CYP20A1	CPLX2
CYP2R1	CPNE4
CYP2U1	CPNE6
CYTSA	CPNE7
DAG1	CPNE8
DAP3	CPNE9
DARS	CPSF3L
DAZAP2	CRABP1
DBF4	CREB3L3
DBI	CREG2
DBR1	CRELD1
DCAF10	CRH
DCAF13	CRHR1
DCAF17	CRHR2
DCAF7	CRIM1
DCAF8	CRLF2
DCHS1	CRTC1
DCLRE1C	CRYAA
DCP1A	CRYGD
DCTN4	CRYGN
DCUN1D1	CRYM
DCX	CSHL1
DDR1	CSNK1G2
DDX11	CSRNP3
DDX17	CTBP1
DDX18	CTNNA2
DDX19B	CTNNBIP1
DDX21	CTRB2
DDX23	CTSC
DDX31	CTSW
DDX39	CTU2
DDX3X	CTXN1
DDX42	CTXN3
DDX46	CUL7
DDX5	CX3CL1
DDX52	CXCL14
DDX55	CXCR3
DDX56	CXCR5
DDX58	CXorf36
DDX59	CXorf40B
DDX60	CYB561
DECR1	CYB5RL
DEGS1	CYCS
DEK	CYFIP2
DENND1B	CYGB
DENND2A	CYP19A1
DENND4C	CYP1A2
DENND5A	CYP26A1
DENND5B	CYP26B1
DERA	CYP2F1
DERL1	CYP2S1
DERL2	CYP46A1
DFNA5	CYP4A11
DGCR8	CYP4X1
DGKD	CYP4Z1
DHFRL1	D4S234E
DHRS12	DACT3
DHRS7	DARC
DHTKD1	DBF4B
DHX15	DBNDD1
DHX16	DBP
DHX29	DBT
DHX35	DCLK1
DHX40	DCLK3
DHX57	DCP2
DHX9	DCTD
DIABLO	DCTN1
DIAPH2	DDA1
DIDO1	DDHD2
DIMT1L	DDN
DIP2A	DDRGK1
DIS3	DDX24
DISC1	DEAF1
DISP1	DEDD2
DKC1	DEF8
DKFZP434I0714	DENND1A
DKFZP434L187	DENND1C
DKFZp547G183	DERL3
DKFZp547J222	DGCR5
DLG5	DGKE
DLL1	DGKQ
DLL3	DGKZ
DMTF1	DHRS11
DNAJB11	DIRAS1
DNAJB12	DIRAS2
DNAJC10	DKFZP434H168
DNAJC17	DKFZP564C196
DNAJC24	DKK3
DNER	DLAT
DNMBP	DLG2
DNMT1	DLG3
DNMT3B	DLG4
DOCK1	DLGAP2
DOCK11	DLGAP4
DOLK	DLX1
DOLPP1	DLX2
DONSON	DMD
DPF2	DMKN
DPY19L1P1	DMWD
DPY19L3	DNAH3
DPY19L4	DNAH6
DPYSL3	DNAJA4
DRAM1	DNAJC11
DRAM2	DNAJC16
DSCAM	DNAJC27
DSCAML1	DNAJC30
DSCC1	DNAJC5
DSCR3	DNAJC5G
DSEL	DNAJC8
DST	DNAL1
DTNA	DNAL4
DTWD1	DNASE1L1
DTYMK	DNHD1
DULLARD	DNM1
DUS4L	DNMT3A
DUSP11	DOC2A
DUSP12	DOC2B
DUT	DOCK4
DVL2	DOCK8
DVL3	DOK6
DYNC2H1	DPP4
DYNC2LI1	DPT
DYNLT1	DPYS
DZIP1L	DPYSL2
E2F6	DRD1
E2F7	DRD5
EBF1	DRP2
EBF4	DSC1
EDC3	DSC2
EDEM2	DSC3
EDNRB	DTNB
EEA1	DTNBP1
EEF1A1	DUSP13
EEF1D	DUSP2
EEPD1	DUSP23
EFHA1	DUSP3
EFHC1	DUSP8
EFS	DVL1
EFTUD1	DYNC1I1
EGFR	DYNLL1
EGLN1	DYNLRB1
EHMT1	DYNLT3
EIF1AX	DYRK1A
EIF2A	E2F2
EIF2B1	EBNA1BP2
EIF2C4	ECHDC3
EIF2S1	ECHS1
EIF2S2	EEF1A2
EIF2S3	EFHA2
EIF3A	EFHD2
EIF3E	EFNA2
EIF3F	EFNA3
EIF3H	EFNA5
EIF3M	EFR3A
EIF4A1	EFR3B
EIF4A3	EGFL7
EIF4B	EGLN2
EIF4EBP1	EGR4
EIF4EBP2	EHBP1
EIF5B	EHBP1L1
ELAC1	EHD3
ELAVL1	EID2
ELF1	EID2B
ELMOD2	EID3
ELOVL5	EIF1AD
ELP2	EIF1B
ELP3	EIF2B3
EML3	EIF3K
EML4	EIF4A2
ENAH	EIF4E3
ENKUR	EIF4G3
ENTPD1	ELANE
EP300	ELAVL2
EP400	ELAVL3
EPB41L5	ELAVL4
EPHB4	ELF4
EPRS	ELK1
ERAP2	ELL3
ERCC4	ELMOD1
ERCC5	EMID2
ERCC8	EML2
ERGIC2	EMX1
ERGIC3	ENC1
ERI1	ENO2
ERI2	ENOX2
ERP44	ENSA
ESCO1	ENTPD6
ESF1	EPB41L1
ETAA1	EPB41L4B
ETFA	EPB49
ETS1	EPCAM
ETV1	EPHA10
ETV6	EPHA4
EWSR1	EPHA5
EXD2	EPHA8
EXOC1	EPHB6
EXOC4	EPHX4
EXOC5	EPN3
EXOC7	ERC2
EXOG	ERRFI1
EXOSC2	ESYT3
EXOSC8	ETS2
EYA1	EXOC3L2
EZH2	EXTL1
F2R	F12
F5	F2
FAF2	F8
FAM104B	FABP3
FAM110B	FABP5
FAM111A	FABP6
FAM114A2	FAF1
FAM116A	FAIM2
FAM120A	FAM102B
FAM120B	FAM108A1
FAM120C	FAM110C
FAM122C	FAM116B
FAM135A	FAM126B
FAM13A	FAM127A
FAM160B2	FAM12A
FAM167A	FAM131A
FAM168A	FAM131B
FAM172A	FAM135B
FAM173B	FAM13B
FAM175A	FAM162B
FAM178A	FAM163A
FAM181B	FAM171B
FAM192A	FAM174A
FAM35A	FAM174B
FAM36A	FAM178B
FAM48A	FAM181A
FAM5C	FAM189A1
FAM60A	FAM189B
FAM63A	FAM19A1
FAM76B	FAM19A2
FAM82B	FAM20B
FAM84B	FAM43B
FAM91A1	FAM47C
FANCE	FAM49A
FANCG	FAM50B
FANCI	FAM53B
FANCM	FAM65A
FASTKD2	FAM65B
FASTKD3	FAM70B
FBXL12	FAM71E1
FBXL4	FAM71E2
FBXL6	FAM71F1
FBXO28	FAM73A
FBXO30	FAM76A
FBXO38	FAM81A
FBXO4	FAM83H
FBXO5	FAM84A
FBXO8	FAM98A
FBXW2	FAM98C
FBXW8	FARSB
FCHO2	FBLN1
FCHSD2	FBLN7
FDX1	FBXL14
FDXACB1	FBXL15
FDXR	FBXL16
FEM1A	FBXL18
FERMT1	FBXL19
FERMT2	FBXL2
FGF2	FBXL21
FGFBP3	FBXO16
FGFR1	FBXO2
FHDC1	FBXO27
FHL1	FBXO34
FIGN	FBXO40
FIGNL1	FBXO41
FIP1L1	FBXO44
FJX1	FBXO9
FKBP14	FBXW2
FKBP15	FBXW7
FKBP7	FCRL3
FKTN	FDX1L
FLJ10357	FECH
FLJ31306	FER1L4
FLJ36031	FEV
FLJ37798	FEZF2
FLJ39739	FFAR3
FLJ42627	FGA
FLJ45244	FGF13
FLVCR1	FGF22
FLVCR2	FGF5
FMN2	FGF9
FMNL3	FGFBP1
FN1	FGFRL1
FNBP4	FHL2
FNDC3A	FILIP1
FNDC3B	FKBP1A
FOXN3	FKBP1B
FTSJD1	FKBP4
FUBP3	FKBP8
FXR1	FKRP
FYN	FLCN
FYTTD1	FLJ20184
G2E3	FLJ22536
G3BP1	FLJ33534
GAA	FLJ40125
GAB1	FLJ42875
GABPA	FLOT1
GALK1	FLRT2
GALNT1	FLT3
GALNT10	FMNL1
GALNT13	FN3K
GALNT2	FNDC5
GALR1	FOSL2
GAPVD1	FOXA2
GART	FOXB1
GAS1	FOXI1
GATAD1	FOXJ3
GATAD2A	FOXL1
GATS	FOXP1
GBAS	FOXP3
GBP1	FRAS1
GBP2	FREQ
GCC1	FRMPD4
GCDH	FRS3
GCNT2	FSD1L
GCSH	FSTL4
GDI2	FUNDC1
GEMIN4	FUT1
GEMIN5	FUT6
GFAP	FXYD1
GFM1	FXYD7
GGA1	FZD8
GGPS1	FZD9
GIGYF2	FZR1
GIN1	G3BP2
GINS3	G6PD
GKAP1	GABARAPL1
GLB1	GABBR2
GLCCI1	GABRA1
GLDC	GABRA2
GLI2	GABRA4
GLIPR2	GABRB2
GLT25D2	GABRD
GLT8D1	GABRG2
GLT8D3	GAD2
GMPS	GAL
GNA12	GALE
GNA13	GALNT11
GNAI3	GALNT5
GNB2L1	GALNT9
GNB4	GALNTL5
GNL3L	GAMT
GNPAT	GAP43
GNPDA2	GAPDH
GOLGA1	GAS2L2
GOLGA5	GAS7
GOLGA8A	GAST
GOLGB1	GATA4
GOLM1	GBA2
GOLPH3	GCHFR
GON4L	GCK
GORAB	GCLM
GORASP2	GDA
GPATCH8	GDAP1
GPBP1	GDPD5
GPC2	GEMIN7
GPC6	GFOD1
GPR125	GFOD2
GPR137B	GFRA2
GPR161	GFRA3
GPR34	GGA2
GPR56	GGN
GPR98	GGT7
GPSM2	GH1
GPT2	GH2
GPX7	GHITM
GRAMD3	GHRHR
GRIK2	GIPC3
GSPT1	GIPR
GSTCD	GIT1
GTF2A2	GJA3
GTF2F2	GJB3
GTF2H1	GJB6
GTF2I	GJD3
GTF2IRD1	GLOD5
GTF2IRD2	GLRA1
GTF3C2	GLRA2
GTF3C3	GLRX2
GTF3C6	GLS
GTPBP4	GLS2
GTPBP5	GLT1D1
GUSB	GLT8D2
GUSBL2	GLTPD1
GZF1	GLTPD2
H2AFV	GMEB1
H2AFY2	GNA15
H2BFXP	GNAL
H3F3B	GNAO1
H6PD	GNAQ
HADH	GNAZ
HADHA	GNB1L
HADHB	GNB5
HAPLN1	GNG13
HAT1	GNG3
HAUS1	GNG7
HAUS3	GNL1
HAUS4	GNPTAB
HAUS6	GNRH2
HAUS8	GNRHR
HBP1	GOLT1A
HCFC2	GOT1
hCG_1817306	GOT2
hCG_2039148	GPAT2
HDAC2	GPI
HDAC4	GPN2
HDAC6	GPR113
HEATR1	GPR12
HEATR5A	GPR137
HEATR6	GPR143
HELQ	GPR21
HEMK1	GPR26
HERC4	GPR37
HERPUD2	GPR6
HES6	GPR68
HEXDC	GPR88
HEY1	GPRASP1
HEY2	GPRASP2
HFM1	GPRC5A
HIATL1	GPRC5D
HIBADH	GPRIN1
HIBCH	GPSM1
HIF1A	GPX2
HIP1	GRAP2
HIP1R	GRASP
HIPK3	GRB10
HIRIP3	GREM2
HISPPD1	GRIN1
HIST3H3	GRIN2A
HKDC1	GRIN2C
HLA-A	GRK6
HLA-B	GRLF1
HLA-C	GRM1
HLA-G	GRM4
HLTF	GRM5
HM13	GRM7
HMBOX1	GSG1
HMG20B	GSK3A
HMGB1	GSTO1
HMGB2	GSTO2
HMGN1	GUCA1A
HMGN2	GUK1
HMGN4	GYLTL1B
HMX1	GYPA
HNMT	H1FNT
HNRNPA1	HAGH
HNRNPA2B1	HAGHL
HNRNPA3	HAND1
HNRNPC	HAPLN4
HNRNPD	HAR1A
HNRNPF	HARS
HNRNPH1	HAS1
HNRNPH3	HBZ
HNRNPM	hCG_1776007
HNRNPU	hCG_2036596
HNRNPUL1	hCG_20426
HNRPDL	HCN1
HNRPLL	HCN2
HOOK3	HCN4
HPS3	HDHD3
HPS4	HEATR7A
HPS5	HECW1
HRSP12	HERC2
HSCB	HGF
HSD17B10	HGSNAT
HSD17B4	HHLA3
HSDL2	HIGD1A
HSF2	HINT1
HSF2BP	HISPPD2A
HSPA5	HIST1H2BM
HSPA9	HIVEP2
HTATSF1	HIVEP3
HUWE1	HK1
ICA1L	HLF
ICK	HMGCLL1
ID1	HMOX2
ID4	HNF4A
IDH1	HOMER1
IFI16	HOMER2
IFI44	HOOK1
IFIH1	HOPX
IFIT2	HOXB1
IFIT3	HOXB13
IFNAR2	HOXB8
IFNGR1	HPCA
IFRD1	HPCAL1
IFT52	HPRT1
IFT81	HPS1
IGBP1	HRASLS2
IGDCC3	HRASLS5
IGF1R	HRH1
IK	HS2ST1
IKBKB	HS3ST4
IL17RD	HS3ST5
IL6ST	HS6ST1
ILF2	HS6ST3
ILF3	HSD11B1L
IMMP2L	HSD3B1
IMPDH2	HSP90AA1
ING1	HSPA12A
ING3	HSPB11
ING5	HSPB3
INHBB	HSPBP1
INO80	HTR1A
INTS10	HTR1E
INTS12	HTR2A
INTS2	HTR3A
INTS3	HTR3B
INTS4	HTR4
INTS6	HTR5A
INTS7	HTR6
INTS8	HTR7
INVS	HTR7P
IP6K2	HTT
IPO4	HUWE1
IPO8	HYAL1
IPO9	HYAL3
IPW	IAH1
IQCK	ICAM5
IREB2	ICMT
IRF2BP2	ICOSLG
IRF9	IDS
IRX3	IFNA6
ISG20L2	IFT122
ISY1	IGF1
ITFG2	IGFBP6
ITGAV	IGSF22
ITGB1	IGSF8
ITGB8	IL18BP
ITPR2	IL19
IVNS1ABP	IL1RL2
JAG1	IL1RN
JAK1	IMMT
JAKMIP2	IMPG1
JMJD1C	INA
JMJD6	INCENP
KAL1	INPP4A
KANK1	INPP5F
KANK2	INPP5J
KARS	INSL3
KAT2A	INTS4L1
KAT2B	IPO5
KATNA1	IQGAP3
KBTBD2	IQSEC1
KCNJ10	IQSEC2
KCNJ16	IQSEC3
KCNN2	IRAK2
KCNN3	IRF2BP1
KCTD18	ISCA1
KCTD20	ISLR
KCTD3	ISLR2
KCTD5	ISYNA1
KDELC1	ITGA11
KDELR2	ITGA9
KDM2B	ITGB1BP1
KDM3A	ITPKA
KDM3B	ITPR1
KDM5A	JAG2
KDM6A	JAK3
KIAA0020	JAKMIP1
KIAA0101	JPH1
KIAA0141	JPH3
KIAA0174	KALRN
KIAA0247	KATNAL1
KIAA0391	KATNB1
KIAA0586	KCMF1
KIAA0831	KCNA1
KIAA0892	KCNA2
KIAA0895L	KCNAB1
KIAA0907	KCNAB2
KIAA0922	KCNB2
KIAA1009	KCNC1
KIAA1033	KCNC2
KIAA1267	KCNC3
KIAA1370	KCND3
KIAA1407	KCNF1
KIAA1429	KCNG1
KIAA1430	KCNG3
KIAA1529	KCNH1
KIAA1530	KCNH3
KIAA1586	KCNH4
KIAA1632	KCNH5
KIAA1652	KCNIP4
KIAA1661	KCNJ12
KIAA1712	KCNJ4
KIAA1755	KCNJ6
KIAA1949	KCNJ9
KIAA1958	KCNK1
KIDINS220	KCNK12
KIF11	KCNK13
KIF13A	KCNK15
KIF18B	KCNK17
KIF1B	KCNK9
KIF22	KCNMA1
KIF5B	KCNN1
KIF7	KCNN4
KIN	KCNQ2
KLC1	KCNQ3
KLF12	KCNQ5
KLF15	KCNS1
KLF3	KCNS2
KLF7	KCNS3
KLHDC8A	KCNT1
KLHL13	KCNV1
KLHL20	KCTD1
KLHL23	KCTD13
KLHL24	KCTD16
KLHL25	KCTD17
KLHL36	KCTD2
KLHL7	KHK
KLRC3	KIAA0090
KLRC4	KIAA0226
KNTC1	KIAA0284
KPNB1	KIAA0319
KRCC1	KIAA0513
KRI1	KIAA0748
KRIT1	KIAA1045
KSR1	KIAA1107
KTELC1	KIAA1109
L2HGDH	KIAA1217
L3MBTL	KIAA1239
LAMA5	KIAA1257
LAP3	KIAA1324
LAPTM4B	KIAA1462
LARP4	KIAA1522
LARP7	KIAA1632
LARS	KIAA1644
LAS1L	KIAA1751
LBR	KIAA1797
LCAT	KIAA1804
LCMT2	KIAA2018
LCORL	KIF12
LDLRAD3	KIF17
LEAP2	KIF1A
LFNG	KIF21A
LGTN	KIF3A
LHFPL3	KIF3C
LIAS	KIF5A
LIFR	KIF5C
LIMA1	KIF9
LIMS1	KIFAP3
LIN7C	KIFC2
LIN9	KIRREL3
LINS1	KISS1R
LIPT1	KLC1
LIX1	KLF16
LIX1L	KLF5
LLPH	KLF8
LMAN2L	KLHDC7B
LMBR1	KLHDC9
LNPEP	KLHL14
LOC100128416	KLHL18
LOC100128439	KLHL26
LOC100128822	KLHL29
LOC100129387	KLHL35
LOC100129502	KLK14
LOC100129637	KLK15
LOC100170939	KLK2
LOC100190939	KLK5
LOC134466	KLK7
LOC144438	KLK8
LOC257396	KLRAQ1
LOC284900	KMO
LOC339290	KNDC1
LOC340947	KNG1
LOC387763	KRAS
LOC389634	KRT14
LOC389831	KRT17
LOC399959	KRT222
LOC400027	KRT23
LOC400657	KRT31
LOC400931	KRT34
LOC401397	KRT5
LOC440104	KRT81
LOC440288	KRT83
LOC643763	KRT9
LOC645158	KY
LOC645323	L3MBTL2
LOC651250	LAGE3
LOC728613	LARGE
LOC728769	LARP1B
LOC729088	LASS6
LOC730092	LCMT1
LOC730101	LCN1
LOC91316	LDB2
LPCAT1	LDHA
LPL	LDOC1
LRBA	LENG9
LRCH2	LEPR
LRIG1	LETM1
LRIG2	LGALS8
LRP1	LGI2
LRP2BP	LGI3
LRP4	LGI4
LRPPRC	LHPP
LRRC1	LHX6
LRRC17	LIMK1
LRRC37A2	LIN37
LRRC37A4	LIN7B
LRRC58	LINGO2
LRRC8A	LIPC
LRRCC1	LLGL1
LRRFIP2	LMO4
LRRN1	LMO7
LRTOMT	LMTK2
LSG1	LMTK3
LSM8	LMX1A
LTA4H	LMX1B
LTBP3	LNX1
LTV1	LOC100126784
LUC7L	LOC100128511
LUC7L2	LOC100129122
LUC7L3	LOC100129196
LUZP2	LOC100129620
LYAR	LOC100130506
LYPD1	LOC100131283
LYPLA1	LOC100131510
LYPLAL1	LOC100131662
LYRM2	LOC100133790
M6PR	LOC100134713
MAGEF1	LOC100192379
MAGOHB	LOC150197
MALAT1	LOC151009
MALT1	LOC151174
MAMDC4	LOC157562
MAML1	LOC158696
MAML2	LOC219731
MAN2B1	LOC26102
MANBA	LOC286002
MANEA	LOC338651
MAP1D	LOC339260
MAP3K2	LOC346887
MAP3K7	LOC374890
MAP3K7IP2	LOC375196
MAP4K5	LOC400236
MAPK1IP1L	LOC400573
MAPK7	LOC400794
MAPKAP1	LOC401022
MAPKAPK2	LOC401097
MAPKAPK5	LOC440356
MAPRE1	LOC440792
MARCKS	LOC440894
MARCKSL1	LOC440934
MASP1	LOC554174
MAT2A	LOC55908
MATN2	LOC643037
MAVS	LOC643837
MBD1	LOC644242
MBD2	LOC645431
MBD6	LOC646627
MBIP	LOC646982
MBOAT2	LOC727916
MBTD1	LOC729082
MBTPS2	LOC729683
MCCC2	LOC729991
MCEE	LOC730098
MCL1	LOC780529
MCM10	LOC80054
MCM2	LOC84740
MCM3	LOXL4
MCM3APAS	LPAR3
MCM4	LPCAT4
MCM5	LPGAT1
MCM6	LPHN1
MCM7	LPIN2
MCOLN2	LPPR4
MCPH1	LRFN1
MCTS1	LRFN2
MDC1	LRMP
MDM1	LRP3
MDM2	LRRC2
MDM4	LRRC28
ME2	LRRC56
MED12	LRRC61
MED13	LRRC68
MED14	LRRK1
MED17	LRRN4
MED20	LRTM2
MED23	LSM10
MED30	LSM11
MEGF11	LSM4
MELK	LUZP1
MEMO1	LY6D
MEPCE	LY6E
MESDC2	LY6H
MEST	LYNX1
METAP2	LYPD5
METT5D1	LYPD6B
METTL14	LYPLA2P1
METTL2B	LYSMD2
METTL3	LYSMD4
METTL7A	LZTFL1
METTL8	LZTS1
METTL9	MACROD2
MEX3A	MADD
MEX3C	MAEL
MFAP3	MAFG
MFF	MAFK
MFSD1	MAGEA10
MFSD11	MAGEE1
MGC21881	MAGI3
MGC24103	MAGIX
MGC27345	MAL2
MGC70870	MALL
MIA3	MAN1A2
MICAL1	MAN1C1
MID1	MAOB
MIDN	MAP1A
MIF4GD	MAP1B
MINPP1	MAP1LC3A
MIOS	MAP1S
MIR17HG	MAP2K2
MIS12	MAP2K4
MITD1	MAP3K10
MKI67IP	MAP3K9
MKLN1	MAP4K2
MKRN1	MAP6
MLEC	MAP7D1
MLF1IP	MAP7D2
MLH1	MAPK1
MLL	MAPK10
MLL3	MAPK11
MLLT10	MAPK13
MLLT3	MAPK15
MLLT4	MAPK3
MLXIP	MAPK8IP2
MMGT1	MAPRE3
MMP16	MAPT
MMP2	MARK2
MN1	MARK4
MNS1	MARVELD1
MOBKL1B	MAST3
MOCS1	MAST4
MON2	MATK
MORC2	MBLAC1
MORC4	MBOAT7
MOSC1	MCFD2
MOSPD1	MCHR1
MPHOSPH9	MCHR2
MPST	MCTP1
MPZL1	MCTP2
MRE11A	MDH1
MRPL3	ME1
MRPL42	ME3
MRPL50	MEAF6
MRPS31	MECR
MRRF	MED25
MRS2	MED8
MS4A7	MEF2A
MSH6	MEF2C
MSL3	MEF2D
MST1	MEGF8
MTA1	MEIS3
MTAP	MESDC1
MTBP	MET
MTCP1NB	MFN2
MTERFD3	MFSD4
MTHFD1	MGAT3
MTHFD1L	MGAT5B
MTHFD2	MGC12916
MTHFD2L	MGC23284
MTHFSD	MGC2752
MTM1	MGC2848
MTMR1	MGC50722
MTMR3	MGC5566
MTPAP	MGLL
MTRF1	MGMT
MTSS1	MGST3
MTTP	MIB1
MUDENG	MIB2
MUS81	MICAL2
MUT	MIOX
MUTED	MKKS
MYC	MKL2
MYCN	MKRN1
MYD88	MLL2
MYEF2	MLLT11
MYH7	MLPH
MYNN	MLX
MYO10	MMD
MYO19	MMP17
MYST3	MMP28
MYST4	MORF4L1
MYT1	MORN1
N4BP2L2	MORN3
NAB1	MOXD1
NACA	MPHOSPH8
NAE1	MPL
NAGA	MPND
NAGLU	MPO
NAIP	MPP1
NAMPT	MPP7
NANOG	MPPED1
NAP1L1	MRAP
NARG1L	MRAP2
NARG2	MRAS
NARS2	MRPL41
NASP	MRPL55
NAT1	MRPS15
NAT11	MS4A12
NAT13	MSC
NAT9	MSRA
NAV1	MT1E
NAV2	MT1M
NBN	MTCH1
NBPF10	MTDH
NBR1	MTHFR
NCAM1	MTL5
NCAN	MTMR9
NCAPD2	MTX2
NCAPD3	MUC12
NCAPG2	MUC4
NCBP2	MUC6
NCK1	MUPCDH
NCLN	MUSK
NCOA3	MXRA7
NCOA4	MYADM
NCOA6	MYBPC2
NCRNA00081	MYEOV2
NCRNA00188	MYH11
NDC80	MYL1
NECAP2	MYL4
NEDD1	MYLK
NEDD4	MYO15A
NEDD9	MYO19
NEK1	MYO1G
NEK4	MYO1H
NEK9	MYO5A
NES	MYO5B
NEU4	MYOZ3
NF1	MYPN
NFATC3	MYPOP
NFE2L2	MYRIP
NFIB	MYT1L
NFKBIA	NAALAD2
NFX1	NAGPA
NFXL1	NANOS3
NFYA	NAP1L2
NFYB	NAP1L5
NGLY1	NAPA
NHEDC1	NAPB
NHLRC2	NAPG
NHLRC3	NAT8L
NHSL1	NBL1
NIN	NCALD
NIPBL	NCDN
NKAIN4	NCEH1
NKAP	NCKIPSD
NKTR	NCOA7
NKX2-2	NCRNA00085
NLGN1	NCRNA00086
NLGN3	NCRNA00181
NLRX1	NDEL1
NMB	NDFIP2
NMD3	NDRG3
NME6	NDST1
NOB1	NDST2
NOC3L	NDST3
NOL11	NDUFA3
NOL8	NDUFA4
NONO	NDUFA5
NOP56	NDUFAF4
NOSTRIN	NDUFB8
NOTCH1	NDUFB9
NOTCH2NL	NDUFC2
NOVA1	NDUFV1
NOX4	NECAB2
NPAS3	NECAB3
NPAT	NECAP1
NPFF	NEDD4L
NPHP1	NEFH
NPM1	NEFL
NR2C1	NEFM
NR3C1	NEGR1
NRAS	NELF
NRP1	NELL1
NRP2	NELL2
NSL1	NETO1
NSMAF	NEU3
NSMCE1	NEURL
NSMCE4A	NEUROD2
NSUN2	NEUROD4
NSUN3	NEUROD6
NSUN5B	NEUROG1
NSUN5C	NFASC
NT5C2	NFATC4
NT5E	NFE2L1
NTN1	NGB
NTRK2	NGEF
NUBPL	NGFRAP1
NUCB2	NHEDC2
NUCKS1	NICN1
NUDT12	NIPAL2
NUDT21	NIPSNAP1
NUDT4	NIPSNAP3A
NUDT5	NISCH
NUDT6	NKAIN2
NUDT7	NLRP2
NUF2	NME5
NUFIP1	NMRAL1
NUFIP2	NMT1
NUMA1	NNAT
NUP107	NNT
NUP133	NOS1
NUP153	NOS1AP
NUP155	NOS2
NUP160	NOV
NUP188	NOX1
NUP205	NPAS1
NUP210	NPAS2
NUP214	NPB
NUP37	NPBWR1
NUP43	NPC1L1
NUP54	NPFFR2
NUP85	NPM2
NUP88	NPTN
NUP93	NPTX1
NUP98	NPTXR
NUPL1	NPY
NUPL2	NPY1R
NUSAP1	NPY2R
NVL	NPY5R
NXF1	NQO2
NXT2	NR1I3
ODC1	NR2E1
ODF2	NR2F2
OFD1	NR2F6
OGG1	NR6A1
OIP5	NRAP
OLIG1	NRD1
OPHN1	NRG1
OS9	NRG3
OSBP	NRGN
OSBPL11	NRIP2
OSBPL2	NRIP3
OSBPL8	NRL
OSGEP	NRN1
OSGEPL1	NRXN3
OSGIN2	NSF
OXSR1	NSUN4
P4HA1	NTN5
PABPC1	NTRK2
PABPC1L	NTSR1
PABPC3	NUAK1
PABPN1	NUDCD3
PACRGL	NUDT14
PAG1	NUDT16
PAICS	NUDT18
PAIP1	NUDT3
PAK2	NUMBL
PALB2	NUP210L
PALLD	NYX
PAN2	OAF
PANX1	OAZ1
PAPD4	OAZ2
PAPLN	OBFC1
PAPOLA	OBSCN
PARD3	OCA2
PARD3B	OCIAD1
PARP11	OCIAD2
PARP14	OCRL
PARP16	ODZ2
PARP3	ODZ3
PARP4	OGDH
PARP9	OGDHL
PATZ1	OGG1
PAXIP1	OLA1
PBK	OLFM1
PBLD	OLFM3
PBRM1	OPA3
PBX1	OPCML
PCBP2	OPRD1
PCCA	OPRL1
PCDH15	OPRM1
PCDH17	OPTN
PCDHB10	OR13C4
PCDHB11	OR2B6
PCDHB2	OR4D2
PCDHB9	OSBPL10
PCDHGC3	OSBPL1A
PCGF6	OSCP1
PCID2	OSTF1
PCM1	OTOF
PCMTD2	OTOP2
PCNA	OTUB1
PCNX	OTUD5
PCOLCE2	OTX1
PCSK7	OVOL2
PDCD2	OXCT1
PDCD4	OXCT2
PDCD6IP	OXGR1
PDCL	OXR1
PDE4B	P2RX5
PDE7A	P4HA2
PDE9A	P4HTM
PDGFC	PABPC1L2B
PDGFRA	PACS1
PDIA4	PACSIN1
PDIA6	PAFAH1B1
PDK4	PAFAH1B2
PDLIM3	PAGE4
PDLIM5	PAIP1
PDPR	PAIP2B
PDS5A	PAK1
PDSS1	PAK4
PDSS2	PAK6
PDXDC2	PALM
PDZD8	PALM2
PECR	PAMR1
PELI1	PANX2
PEX1	PAQR9
PEX12	PART1
PEX13	PARVB
PFAS	PAX7
PGAP1	PAX8
PGGT1B	PCDH19
PGLS	PCDH7
PGM2	PCDH9
PGM3	PCDHAC2
PHC1	PCDHGC5
PHF10	PCLO
PHF14	PCMT1
PHF17	PCNXL2
PHF19	PCP4
PHF2	PCP4L1
PHF20L1	PCSK1
PHF21A	PCTK1
PHF21B	PDE1B
PHF3	PDE2A
PHF8	PDE4A
PHKA1	PDE4C
PHKB	PDE4DIP
PHLDA1	PDE6H
PHLPP1	PDGFA
PHYHIPL	PDK2
PI4K2B	PDK3
PI4KB	PDP1
PIAS2	PDS5B
PIBF1	PDX1
PIGC	PDXK
PIGF	PDXP
PIGG	PDZD4
PIGM	PDZD7
PIGO	PEBP1
PIGY	PELI3
PIK3AP1	PET112L
PIK3C2A	PEX14
PIK3C3	PFDN6
PIK3CA	PFKP
PIKFYVE	PFTK1
PILRB	PGAM1
PITPNC1	PGC
PKNOX1	PGK1
PLEKHA8	PGM2L1
PLEKHF2	PGP
PLEKHH2	PHACTR1
PLEKHH3	PHACTR2
PLIN2	PHIP
PLRG1	PHLDA2
PLXNB2	PHOSPHO1
PM20D2	PHYHIP
PMP2	PI4K2A
PMS1	PI4KA
PMS2L1	PIAS2
PMS2L2	PICK1
PNN	PIGR
PNO1	PIH1D1
PNPT1	PIK3CD
PNRC1	PIM3
POFUT2	PIN1
POGK	PIN1L
POGZ	PINK1
POLA1	PIP4K2B
POLD3	PIP5K1B
POLG2	PIP5K1C
POLH	PITPNA
POLI	PITPNM1
POLR1B	PITPNM2
POLR1E	PITPNM3
POLR2F	PKLR
POLR3B	PKP1
POLR3E	PKP2
POMT2	PKP3
PON2	PLAGL1
POP5	PLCB1
POPDC2	PLCH2
POT1	PLCXD3
POU2F1	PLD3
PPAPDC1B	PLEKHA1
PPARA	PLEKHB2
PPFIA1	PLEKHG5
PPHLN1	PLEKHG6
PPIL3	PLEKHM2
PPIL4	PLEKHM3
PPIL5	PLG
PPM1D	PLIN4
PPP1CB	PLIN5
PPP1CC	PLK2
PPP1R10	PLXNA1
PPP1R12A	PLXNA2
PPP1R14B	PLXNA4
PPP1R15B	PLXND1
PPP2R1B	PNCK
PPP2R3B	PNKD
PPP2R3C	PNKP
PPP2R5C	PNLDC1
PPP4C	PNMA2
PPP4R1	PNMA3
PPPDE1	PNMA6A
PPWD1	PNMAL1
PRDX4	PNMAL2
PRIM1	PNMT
PRIM2	PNPLA4
PRKAB1	PNPLA7
PRKD1	POLN
PRKD3	POLR1D
PRKDC	POLR2F
PRKRIP1	POLR2I
PRKRIR	POLR3A
PRKX	POLR3K
PRMT3	POP4
PRMT5	POPDC3
PROS1	POU3F1
PRPF3	POU6F2
PRPF40A	PP14571
PRPF4B	PPAPDC3
PRPF8	PPARGC1B
PRPSAP1	PPCS
PRPSAP2	PPEF1
PRR14	PPFIA3
PRRC1	PPFIA4
PRRX1	PPFIBP1
PRSS35	PPIA
PRTFDC1	PPID
PS1TP4	PPL
PSAT1	PPM1H
PSIP1	PPM1J
PSMA2	PPME1
PSMD10	PPP1R12C
PSMD11	PPP1R13B
PSME1	PPP1R16B
PSMF1	PPP1R3F
PSMG2	PPP1R7
PSTPIP1	PPP1R9B
PTAR1	PPP2R2B
PTBP1	PPP2R2C
PTCD3	PPP2R2D
PTEN	PPP2R4
PTGES3	PPP2R5B
PTGR2	PPP2R5D
PTPMT1	PPP3CA
PTPN1	PPP3CB
PTPN11	PPP3R1
PTPN12	PPP4R4
PTPRE	PPY
PTPRG	PQLC1
PTPRZ1	PRAP1
PTTG1IP	PRB1
PUM2	PRB4
PURB	PRDM11
PURG	PRDM2
PUS7L	PRDM6
PXDN	PRDM8
PXN	PREP
PYCR1	PREPL
QKI	PRG2
QRSL1	PRICKLE1
QSER1	PRKAA2
QSOX2	PRKACA
QTRTD1	PRKACB
RAB10	PRKAR1B
RAB13	PRKAR2B
RAB14	PRKCB
RAB18	PRKCD
RAB28	PRKCE
RAB2A	PRKCG
RAB31	PRKCZ
RAB3IP	PRLH
RAB4A	PRMT8
RAB5A	PRND
RAB8A	PRNP
RAB8B	PRODH
RAB9A	PROK1
RABGAP1	ProSAPiP1
RABGEF1	PRPF19
RAD17	PRPH2
RAD21	PRR12
RAD50	PRR16
RAD54L2	PRR4
RAF1	PRR7
RALA	PRRG3
RAMP2	PRRT1
RANBP1	PRRT2
RANBP10	PRRT3
RANBP17	PRRX2
RAP2B	PRSS1
RARS2	PRSS16
RASSF2	PRSS2
RASSF4	PRSS22
RAVER2	PRSS3
RB1	PRSS33
RBAK	PSD
RBBP4	PSD3
RBBP6	PSEN2
RBBP7	PSG5
RBBP8	PSG7
RBBP9	PSIP1
RBCK1	PSMD1
RBL1	PSMG1
RBL2	PTCHD1
RBM17	PTCRA
RBM22	PTDSS1
RBM23	PTER
RBM25	PTGDS
RBM26	PTGER3
RBM28	PTGES
RBM3	PTHLH
RBM33	PTK2B
RBM34	PTOV1
RBM39	PTPLB
RBM41	PTPN3
RBM47	PTPN4
RBM4B	PTPN5
RBM5	PTPRF
RBM6	PTPRN
RBM7	PTPRO
RBM8A	PTPRR
RBMX	PTS
RBMX2	PUSL1
RBPJ	PVALB
RC3H1	PVR
RC3H2	PVRL1
RCBTB2	PVT1
RCCD1	PWWP2B
RCL1	PYDC1
RCN1	PYGO1
RCOR1	PYY
RCOR3	PYY2
RDBP	QPCT
RDH10	R3HDM1
RDH11	R3HDM2
RDX	R3HDML
REC8	RAB11FIP1
RECQL	RAB11FIP4
RECQL5	RAB11FIP5
REPIN1	RAB15
REPS1	RAB26
REV1	RAB27B
REV3L	RAB34
RFC1	RAB36
RFC4	RAB37
RFC5	RAB39B
RFTN2	RAB3A
RFWD2	RAB3B
RFWD3	RAB3D
RFX4	RAB40C
RFXANK	RAB4B
RFXAP	RABAC1
RG9MTD2	RABIF
RG9MTD3	RABL3
RGL2	RAD23B
RGMA	RALB
RGMB	RALBP1
RHBDD1	RALYL
RHBDL3	RAN
RHOBTB3	RANBP9
RICTOR	RANGAP1
RIF1	RAP1GAP
RIMKLB	RAP1GDS1
RIN2	RAPGEFL1
RINT1	RASAL1
RIOK1	RASAL2
RIOK2	RASD2
RIPK1	RASGEF1A
RIPK2	RASGRF1
RIT1	RASGRF2
RLIM	RASGRP1
RMI1	RASGRP2
RNASEL	RASGRP4
RNASEN	RASL10B
RNASET2	RASL11B
RNF114	RASSF7
RNF138	RBM11
RNF139	RBM24
RNF141	RBMY2FP
RNF166	RBP4
RNF180	RCAN2
RNF185	RDH12
RNF19A	REEP5
RNF20	RELL2
RNF213	RELN
RNFT1	RERE
RNPEP	RERG
ROBO1	REXO1
ROBO4	RFK
ROCK1	RFPL1
RP11-35N6.1	RFPL1S
RP2	RFPL2
RP5-1022P6.2	RFTN1
RPAIN	RGAG4
[truncated: 844 more rows]
